# Supplementary material for: Antiviral Potential of Plants against COVID-19 during Outbreaks—An Update
Source: Int J Mol Sci. 2022 Nov 5;23(21):13564. doi: 10.3390/ijms232113564 (PMC9655040; doi:10.3390/ijms232113564)
Supplement: Supplementary file 1 [file ijms-23-13564-s001.zip]

Archive with 1 entries (1 files):
- ijms-1863344-supplementary.pdf
